# Supplementary material for: Cold induction of nuclear FRIGIDA condensation in Arabidopsis
Source: Nature. 2023 Jul 12;619(7969):E27–32. doi: 10.1038/s41586-023-06189-z (PMC10338335; doi:10.1038/s41586-023-06189-z)
Supplement: Supplementary file 2 — Source Data Fig. 1 [file 41586_2023_6189_MOESM2_ESM.xlsx]

## Sheet: Fig. 1b
Fig. 1b

## Sheet: Fig. 1c
Fig. 1c			Experiment 1				Experiment 2 (Biological replicate)
			Tech-Replicate 1	Tech-Replicate 2	Tech-Replicate 3	Average	Tech-Replicate 1	Tech-Replicate 2	Tech-Replicate 3	Average
FLC/PP2A	N.C.	FRI-Col	5.0349	5.10413	5.00389	5.04764	4.84559	5.09623	5.05115	4.99766
		FRI Δ1	4.12404	4.44034	4.28346	4.28261	4.41588	4.02388	4.21023	4.21666
		FRI Δ2	4.21413	4.52633	4.35078	4.36375	4.16008	4.48328	4.4917	4.37835
	Cold	FRI-Col	3.01522	2.76766	2.90928	2.89739	2.65084	2.84202	2.79416	2.76234
		FRI Δ1	2.32198	2.32493	2.65721	2.43471	2.44629	2.32068	2.37671	2.38123
		FRI Δ2	2.37819	2.7769	2.76651	2.64053	2.39336	2.55938	2.72781	2.56018

## Sheet: Fig. 1d
Fig. 1d			Bio-Replicate 1	Bio-Replicate 2	Bio-Replicate 3	Average	s.d.
	FRI-Col	NV	1.13335	1.0852	0.81307	1.01054	0.1727
		V7	0.77097	0.86359	0.51503	0.71653	0.18055
		V14	0.48986	0.41216	0.41256	0.43819	0.04474
		V28	0.24727	0.2559	0.18777	0.23032	0.03709
		V42	0.16476	0.23033	0.12792	0.17434	0.05187
	FRI Δ1	NV	0.97082	0.95691	0.63318	0.85364	0.19105
		V7	0.63145	0.60229	0.36533	0.53303	0.14596
		V14	0.44809	0.34942	0.22747	0.34166	0.11052
		V28	0.2166	0.17857	0.10242	0.16587	0.05814
		V42	0.15537	0.13639	0.08289	0.12488	0.03758
	FRI Δ2	NV	0.99395	0.88849	0.61557	0.83267	0.19527
		V7	0.63924	0.58596	0.33252	0.51924	0.16389
		V14	0.37794	0.40364	0.21147	0.33102	0.10432
		V28	0.20558	0.17363	0.10825	0.16249	0.04961
		V42	0.11913	0.09818	0.0814	0.09957	0.0189

## Sheet: Fig. 1e
Fig. 1e	Δ1+/- No cold				Δ1+/- Cold				Δ1-/- No cold					Δ1-/- Cold

## Sheet: Fig. 1f
Fig. 1f	Δ2+/- No cold				Δ2+/- Cold				Δ2-/- No cold					Δ2-/- Cold

## Sheet: Fig. 1g
Fig.1g
	FRI-GFP #2		FRI-GFP #5		FRI-GFP #7
	Δ1 +/-	Δ1 -/-	Δ2 +/-	Δ2 -/-	Δ2 +/-	Δ2 -/-
	7.549	7.836	8.111	7.073	7.451	7.684
	9.08	8.708	7.818	7.106	6.681	7.054
	8.222	8.978	7.372	7.493	8.644	7.739
	9.093	9.095	7.152	7.617	7.078	6.827
	8.004	7.981	7.638	7.42	6.87	6.757
	7.673	8.622	7.665	7.437	7.628	7.429
	8.789	8.199	6.936	6.925	7.075	7.346
	8.585	8.562	7.684	7.564	7.286	7.323
	7.71	8.206	7.016	7.699	7.561	8.353
	8.188	8.547	7.279	7.715	7.408	6.966
	8.686	7.691	7.664	7.832
	8.669	8.124		7.2
	8.228

## Sheet: Fig. 1h
Fig. 1h
	FRI-GFP #2		FRI-GFP #5		FRI-GFP #7
	Δ1 +/-	Δ1 -/-	Δ2 +/-	Δ2 -/-	Δ2 +/-	Δ2 -/-
	2.167	1.769	1.654	2.419	2.154	2.042
	2.067	2.545	1.462	1.611	2.24	2.105
	2	2.154	1.696	1.696	2.2	2.222
	1.533	2.5	1.75	1.852	1.8	2
	1.563	2	1.862	1.75	1.885	1.679
	2.25	2.25	1.889	1.962	2.111	1.692
	1.923	2.214	1.913	1.957	2.28	2.115
	2	1.471	2.045	2.258	2	1.769
	2.2	2.4	2.143	2.292	2.118	2.19
	2.182	2.333	1.613	1.609	1.929	2.269
	2.059	1.563	1.273	1.818
	2.083	2.071		1.524
	1.692

## Sheet: Fig. 1i
Fig. 1i
	FRI-GFP #2		FRI-GFP #5		FRI-GFP #7
	Δ1 +/-	Δ1 -/-	Δ2 +/-	Δ2 -/-	Δ2 +/-	Δ2 -/-
	0.388	0.341	0.378	0.399	0.396	0.358
	0.367	0.387	0.424	0.413	0.365	0.396
	0.372	0.348	0.442	0.421	0.411	0.398
	0.31	0.365	0.455	0.4	0.377	0.389
	0.346	0.43	0.422	0.412	0.404	0.379
	0.327	0.399	0.394	0.388	0.401	0.395
	0.332	0.363	0.42	0.401	0.383	0.435
	0.32	0.338	0.355	0.368	0.361	0.389
	0.424	0.393	0.389	0.387	0.373	0.392
	0.378	0.338	0.395	0.455	0.365	0.393
	0.345	0.348	0.433	0.444
	0.381	0.346		0.428
	0.387
