# Supplementary material for: Cold induction of nuclear FRIGIDA condensation in Arabidopsis
Source: Nature. 2023 Jul 12;619(7969):E27–32. doi: 10.1038/s41586-023-06189-z (PMC10338335; doi:10.1038/s41586-023-06189-z)
Supplement: Supplementary file 3 — Source Data Fig. 2 [file 41586_2023_6189_MOESM3_ESM.xlsx]

## Sheet: Fig. 2a
Fig. 2a

## Sheet: Fig. 2b
Fig. 2b

## Sheet: Fig. 2c
Fig. 2c

## Sheet: Fig. 2d
Fig. 2d
	WT	Δ1	Δ2
	1.929	1.897	1.467
	1.385	1.726	1.25
	1.423	1.481	1.136
	1.333	1.5	1.273
	1.5	1.484	1.083
	1.571	1.152	1
	1	1.417	1.1
	1.48	1.15	1.25
	1.361	1.263	1.143
	1	1.571	1.143
	1.533	1.1	1.308
	1.235	1.417	1
	1	1.385	1.5
	1	1.487	1.111
	1.737	1.143	1.056
	1.5	1.071	1.414
	1.222	2.268	1.533
	1.136	1.638	1.429
	1.211	1.333	1.13
	1	1.25	1.773
	1	1.267	1
	1.16	1.412	1.625
	1.261	1.321
	1.2	1.308
	1.304

## Sheet: Fig. 2e
Fig. 2e
	WT	Δ1	Δ2
	0.152	0.155	0.141
	0.173	0.141	0.192
	0.119	0.113	0.149
	0.088	0.202	0.103
	0.122	0.143	0.105
	0.173	0.128	0.128
	0.137	0.129	0.121
	0.174	0.138	0.126
	0.131	0.178	0.192
	0.09	0.174	0.113
	0.165	0.161	0.166
	0.134	0.155	0.135
	0.141	0.133	0.191
	0.093	0.174	0.14
	0.174	0.16	0.112
	0.163	0.139	0.143
	0.16	0.138	0.157
	0.132	0.187	0.183
	0.14	0.144	0.135
	0.096	0.115	0.144
	0.113	0.182	0.131
	0.138	0.168	0.129
	0.121	0.154
	0.148	0.112
	0.134

## Sheet: Fig. 2f
Fig. 2f
	WT	Δ1	Δ2
	34.426	55.769	12.931
	12.15	43.662	12.903
	26.263	28.125	16.923
	13.043	5.505	11.111
	3.96	25.41	11.538
	11.864	24.812	7.143
	4.762	9.16	9.174
	24.038	16.807	12.8
	27.692	16.379	15.73
	9.402	12.844	5.882
	24	9.709	10.484
	14.286	10.811	2.381
	10.092	10.833	13.043
	11.607	34.513	7.692
	16.102	15.909	15.929
	7.273	9.459	23.387
	7.627	50	12.712
	19.13	58.475	16.8
	18.269	13.433	21.495
	3.478	7.207	19.469
	15.929	15.789	9.174
	20.661	14.167	20.513
	18.699	23.729
	19.231	11.111
	18.4

## Sheet: Fig. 2g
Fig. 2g
		Bio-Replicate 1	Bio-Replicate 2	Bio-Replicate 3	Average	s.d.
AST-1/PP2A	FRI-Col (No cold)	0.03118	0.02883	0.02959	0.02986	0.0012
	FRI-Col (3-d cold)	0.02703	0.02835	0.02652	0.0273	0.00094
	FRI Δ1 ( No cold)	0.02635	0.02421	0.02763	0.02606	0.00173
	FRI Δ1 (3-d cold)	0.02588	0.02284	0.0239	0.02421	0.00154
	FRI Δ2 (No cold)	0.02693	0.02426	0.02585	0.02568	0.00135
	FRI Δ2 (3-d cold)	0.02593	0.02319	0.02458	0.02457	0.00137
		Bio-Replicate 1	Bio-Replicate 2	Bio-Replicate 3	Average	s.d.
AST-2/PP2A	FRI-Col (No cold)	0.01509	0.01322	0.01409	0.01413	0.00094
	FRI-Col (3-d cold)	0.01036	0.01196	0.01108	0.01113	0.0008
	FRI Δ1 ( No cold)	0.00307	0.00293	0.00325	0.00309	0.00016
	FRI Δ1 (3-d cold)	0.0018	0.00151	0.00177	0.00169	0.00016
	FRI Δ2 (No cold)	0.00262	0.00292	0.00323	0.00292	0.00031
	FRI Δ2 (3-d cold)	0.00181	0.00176	0.00194	0.00184	9e-05
		Bio-Replicate 1	Bio-Replicate 2	Bio-Replicate 3	Average	s.d.
AST-3/PP2A	FRI-Col (No cold)	0.01764	0.01759	0.01587	0.01703	0.00101
	FRI-Col (3-d cold)	0.01465	0.01355	0.01439	0.0142	0.00057
	FRI Δ1 ( No cold)	0.01505	0.01585	0.0151	0.01533	0.00045
	FRI Δ1 (3-d cold)	0.01254	0.01243	0.01377	0.01291	0.00074
	FRI Δ2 (No cold)	0.01525	0.01469	0.01595	0.0153	0.00063
	FRI Δ2 (3-d cold)	0.01263	0.01358	0.01306	0.01309	0.00048

## Sheet: Fig. 2h
Fig. 2h
AST-1/PP2A		Bio-Replicate 1	Bio-Replicate 2
	FRI-Col (No cold)	0.04518	0.04897
	FRI-Col (14-d cold)	0.02999	0.03312
	FRI Δ1 ( No cold)	0.04127	0.04051
	FRI Δ1 (14-d cold)	0.02455	0.02207
	FRI Δ2 (No cold)	0.04124	0.03776
	FRI Δ2 (14-d cold)	0.02419	0.02181
AST-2/PP2A		Bio-Replicate 1	Bio-Replicate 2
	FRI-Col (No cold)	0.01855	0.02028
	FRI-Col (14-d cold)	0.00874	0.00967
	FRI Δ1 ( No cold)	0.00466	0.00434
	FRI Δ1 (14-d cold)	0.00183	0.0022
	FRI Δ2 (No cold)	0.00499	0.00409
	FRI Δ2 (14-d cold)	0.0018	0.00217
AST-3/PP2A		Bio-Replicate 1	Bio-Replicate 2
	FRI-Col (No cold)	0.01859	0.02057
	FRI-Col (14-d cold)	0.00934	0.00918
	FRI Δ1 ( No cold)	0.01884	0.02038
	FRI Δ1 (14-d cold)	0.00947	0.0085
	FRI Δ2 (No cold)	0.01864	0.02106
	FRI Δ2 (14-d cold)	0.00913	0.00956
