# Supplementary material for: Cold induction of nuclear FRIGIDA condensation in Arabidopsis
Source: Nature. 2023 Jul 12;619(7969):E27–32. doi: 10.1038/s41586-023-06189-z (PMC10338335; doi:10.1038/s41586-023-06189-z)
Supplement: Supplementary file 4 — Source Data Extended Data Fig. 1 [file 41586_2023_6189_MOESM4_ESM.xlsx]

## Sheet: Extended Data Fig. 1b
Extended Data Fig. 1b

## Sheet: Extended Data Fig. 1c
Extended Data Fig. 1c		Bio-Replicate 1	Bio-Replicate 2	Bio-Replicate 3	Average	s.d.
	FRI-Col	0.96087	1.04399	0.99687	1.00058	0.04169
	fri (Col-0)	0.02232	0.02528	0.01954	0.02238	0.00287
	ΔCOOLAIR-1	0.02694	0.0237	0.0234	0.02468	0.00196
	FRI-GFP#2 Δ1+/-	0.80461	0.86123	0.98996	0.88527	0.09499
	FRI-GFP#2 Δ1-/-	0.83205	0.86985	0.85672	0.85287	0.01919

## Sheet: Extended Data Fig. 1d
Extended Data Fig. 1d		Bio-Replicate 1	Bio-Replicate 2	Bio-Replicate 3	Average	s.d.
	FRI-Col	1.00447	1.0101	0.98559	1.00006	0.01284
	fri (Col-0)	0.05149	0.05069	0.04932	0.0505	0.0011
	ΔCOOLAIR-1	0.04722	0.04328	0.04347	0.04466	0.00222
	FRI-GFP#2 Δ1+/-	0.74812	0.72948	0.70809	0.72856	0.02003
	FRI-GFP#2 Δ1-/-	0.66227	0.61476	0.6262	0.63441	0.02479

## Sheet: Extended Data Fig. 1e
Extended Data Fig. 1e		Bio-Replicate 1	Bio-Replicate 2	Bio-Replicate 3	Average	s.d.
	FRI-Col	0.98436	0.98491	1.03145	1.00024	0.02703
	fri (Col-0)	0.01172	0.01802	0.01723	0.01566	0.00343
	ΔCOOLAIR-2	0.01651	0.01514	0.01811	0.01659	0.00149
	FRI-GFP in Δ2 #5	1.68311	1.51753	1.67257	1.6244	0.09271
	FRI-GFP in Δ2 #7	1.71413	1.5856	1.59963	1.63312	0.07051

## Sheet: Extended Data Fig. 1f
Extended Data Fig. 1f		Bio-Replicate 1	Bio-Replicate 2	Bio-Replicate 3	Average	s.d.
	FRI-Col	0.96429	0.95884	1.08155	1.00156	0.06933
	fri (Col-0)	0.05795	0.04974	0.04964	0.05244	0.00477
	ΔCOOLAIR-2	0.0688	0.0567	0.06905	0.06485	0.00706
	FRI-GFP in Δ2 #5	1.35543	1.31109	1.21774	1.29475	0.07028
	FRI-GFP in Δ2 #7	1.15697	1.2693	1.19748	1.20791	0.05689

## Sheet: Extended Data Fig. 1g
Extended Data Fig. 1g			Bio-Replicate 1	Bio-Replicate 2	Bio-Replicate 3	Average	s.d.
	FRI-Col	No cold	1.14906	0.91212	0.95413	1.0051	0.12643
		42-d cold	0.33271	0.34126	0.3148	0.32959	0.0135
		5-d post cold	0.21089	0.14052	0.19717	0.18286	0.0373
	FRI Δ1	No cold	0.92046	0.86974	0.7977	0.86263	0.06169
		42-d cold	0.2048	0.18454	0.27145	0.22026	0.04547
		5-d post cold	0.12108	0.10188	0.10349	0.10882	0.01065
	FRI Δ2	No cold	0.92112	0.79074	0.81026	0.84071	0.07032
		42-d cold	0.26968	0.24415	0.25029	0.25471	0.01333
		5-d post cold	0.11626	0.12118	0.11997	0.11914	0.00256
